# Supplementary material for: Structure Elucidation and Characterization of Novel Glycolipid Biosurfactant Produced by Rouxiella badensis DSM 100043T
Source: Molecules. 2025 Apr 17;30(8):1798. doi: 10.3390/molecules30081798 (PMC12029617; doi:10.3390/molecules30081798)
Supplement: Supplementary file 1 [file molecules-30-01798-s001.zip]

Archive with 1 entries (1 files):
- molecules-3569622-supplementary.pdf
